# Supplementary material for: Typhoid fever in Santiago, Chile: Insights from a mathematical model utilizing venerable archived data from a successful disease control program
Source: PLoS Negl Trop Dis. 2018 Sep 6;12(9):e0006759. doi: 10.1371/journal.pntd.0006759 (PMC6143279; doi:10.1371/journal.pntd.0006759)
Supplement: S1 Dataset — Data includes reports from the TFCP and CMoH collected before, during and after the vaccine trial, digitized by the authors. (XLSX) [file pntd.0006759.s005.xlsx]

## Sheet: Age distribution, Area Norte
Year	Incidence per 100,000	Age
1981	31.3	<1
1981	30.8	1
1981	34.7	2
1981	101.8	3
1981	83.8	4
1981	136	5
1981	169.4	6
1981	247.4	7
1981	241.2	8
1981	217.6	9
1981	214.2	10
1981	222.5	11
1981	296.4	12
1981	219.7	13
1981	208.4	14
1981	130	15
1981	294.8	16
1981	200.2	17
1981	246.7	18
1981	195.7	19
1980	7.9	<1
1980	15.5	1
1980	34.9	2
1980	102.5	3
1980	110.3	4
1980	83.6	5
1980	124	6
1980	188.5	7
1980	187.8	8
1980	162.1	9
1980	237.1	10
1980	265.4	11
1980	136.2	12
1980	202.1	13
1980	217.4	14
1980	151.6	15
1980	181.6	16
1980	183.2	17
1980	152.8	18
1980	193.9	19
1979	8	<1
1979	31.6	1
1979	49.7	2
1979	152.8	3
1979	145.2	4
1979	131.8	5
1979	237.1	6
1979	169.1	7
1979	215.4	8
1979	181.7	9
1979	252.8	10
1979	240	11
1979	272.6	12
1979	167.1	13
1979	262.8	14
1979	69	15
1979	119.8	16
1979	61.8	17
1979	131.3	18
1979	76.7	19
1978	8.1	<1
1978	56.2	1
1978	72.1	2
1978	127.1	3
1978	214.7	4
1978	182.2	5
1978	339	6
1978	353.3	7
1978	317.7	8
1978	345.8	9
1978	357.5	10
1978	502	11
1978	310.3	12
1978	438.1	13
1978	386.5	14
1978	242.1	15
1978	308.8	16
1978	227.8	17
1978	235.6	18
1978	259.9	19
1977	24.8	<1
1977	57.1	1
1977	80.7	2
1977	193.8	3
1977	170.6	4
1977	291.2	5
1977	371	6
1977	280.6	7
1977	357.7	8
1977	439	9
1977	587.4	10
1977	379.2	11
1977	385.9	12
1977	380	13
1977	480.3	14
1977	167.9	15
1977	116.4	16
1977	176.8	17
1977	112.4	18
1977	70.8	19
1976	8.4	<1
1976	24.9	1
1976	3.8	2
1976	51.1	3
1976	159.7	4
1976	148.2	5
1976	209.7	6
1976	146.8	7
1976	270.9	8
1976	140.1	9
1976	164.7	10
1976	226	11
1976	250.4	12
1976	291.7	13
1976	229.6	14
1976	115.1	15
1976	85.5	16
1976	66.1	17
1976	49.5	18
1976	100	19
1975	0	<1
1975	84.5	1
1975	68.3	2
1975	81.7	3
1975	77.7	4
1975	116.6	5
1975	169.7	6
1975	239.2	7
1975	231.1	8
1975	194.8	9
1975	255.3	10
1975	277.2	11
1975	235.4	12
1975	318.2	13
1975	265.5	14
1975	203.7	15
1975	273.4	16
1975	204.6	17
1975	144.7	18
1975	234.4	19
1974	0	<1
1974	34.1	1
1974	45.9	2
1974	67.5	3
1974	64.2	4
1974	40.8	5
1974	108.1	6
1974	137.4	7
1974	142.5	8
1974	225.4	9
1974	210.4	10
1974	168	11
1974	219.6	12
1974	180.5	13
1974	141.5	14
1974	165.8	15
1974	126.9	16
1974	192.6	17
1974	165.9	18
1974	105.8	19
1973	17.3	<1
1973	25.7	1
1973	23.1	2
1973	37.7	3
1973	57.3	4
1973	71.8	5
1973	65	6
1973	118.4	7
1973	106.4	8
1973	211.5	9
1973	121	10
1973	118.3	11
1973	173.5	12
1973	198.7	13
1973	151	14
1973	162.9	15
1973	112.7	16
1973	145.1	17
1973	72.3	18
1973	99.5	19
1972	8.6	<1
1972	25.7	1
1972	23.1	2
1972	67.8	3
1972	50.2	4
1972	116.9	5
1972	134.9	6
1972	138.7	7
1972	175.9	8
1972	189.9	9
1972	145.2	10
1972	213.6	11
1972	175.3	12
1972	139.6	13
1972	170.4	14
1972	226.2	15
1972	205.2	16
1972	113.3	17
1972	178.6	18
1972	144.9	19
1971	34.4	<1
1971	8.5	1
1971	53.8	2
1971	105.3	3
1971	28.6	4
1971	91.6	5
1971	147.7	6
1971	150.9	7
1971	148.6	8
1971	129.3	9
1971	162.8	10
1971	216.6	11
1971	137.6	12
1971	114.9	13
1971	218	14
1971	205.9	15
1971	152.4	16
1971	255	17
1971	117.1	18
1971	161.1	19

## Sheet: Monthly incidence, Santiago
Month	Year	Cases
January	1970	467
February	1970	431
March	1970	357
April	1970	484
May	1970	385
June	1970	234
July	1970	139
August	1970	41
September	1970	53
October	1970	143
November	1970	286
December	1970	388
January	1971	486
February	1971	375
March	1971	359
April	1971	285
May	1971	259
June	1971	178
July	1971	90
August	1971	106
September	1971	108
October	1971	113
November	1971	168
December	1971	480
January	1972	390
February	1972	413
March	1972	409
April	1972	303
May	1972	357
June	1972	175
July	1972	64
August	1972	112
September	1972	69
October	1972	63
November	1972	95
December	1972	190
January	1973	315
February	1973	311
March	1973	273
April	1973	155
May	1973	145
June	1973	112
July	1973	66
August	1973	64
September	1973	22
October	1973	47
November	1973	122
December	1973	233
January	1974	384
February	1974	381
March	1974	330
April	1974	229
May	1974	355
June	1974	169
July	1974	106
August	1974	66
September	1974	59
October	1974	93
November	1974	19
December	1974	233
January	1975	410
February	1975	487
March	1975	401
April	1975	418
May	1975	428
June	1975	237
July	1975	195
August	1975	84
September	1975	53
October	1975	153
November	1975	219
December	1975	415
January	1976	495
February	1976	422
March	1976	773
April	1976	443
May	1976	187
June	1976	173
July	1976	60
August	1976	62
September	1976	72
October	1976	152
November	1976	263
December	1976	443
January	1977	809
February	1977	720
March	1977	666
April	1977	747
May	1977	667
June	1977	636
July	1977	421
August	1977	151
September	1977	195
October	1977	216
November	1977	721
December	1977	1121
January	1978	1253
February	1978	1136
March	1978	1541
April	1978	1051
May	1978	708
June	1978	582
July	1978	432
August	1978	170
September	1978	146
October	1978	161
November	1978	508
December	1978	646
January	1979	932
February	1979	1125
March	1979	847
April	1979	754
May	1979	682
June	1979	343
July	1979	223
August	1979	116
September	1979	126
October	1979	163
November	1979	503
December	1979	549

## Sheet: Annual case counts
Year	Cases
1969	3463
1970	3408
1971	3007
1972	2640
1973	1865
1974	2424
1975	3500
1976	3545
1977	7070
1978	8334
1979	6358
1980	6827
1981	6936
1982	7954
1983	9825
1984	5819
1985	4048
1986	3780
1987	2675
1988	2784
1989	3938
1990	2433
1991	2707

## Sheet: Age distribution, Santiago
Age Group	Year	Incidence per 100,000
0-4	1971	34.5
5-9	1971	120.3
10-14	1971	149.9
15-19	1971	171
20-24	1971	160
25-34	1971	78.7
35-44	1971	41
45-54	1971	20.2
55-64	1971	11.1
65+	1971	7
0-4	1976	72.2
5-9	1976	208.9
10-14	1976	227.2
15-19	1976	87.1
20-24	1976	83.5
25-34	1976	47.6
35-44	1976	22.5
45-54	1976	17.5
55-64	1976	17.1
65+	1976	6.8
0-4	1981	73.6
5-9	1981	229.4
10-14	1981	285.4
15-19	1981	289.2
20-24	1981	250.6
25-34	1981	148.6
35-44	1981	72.6
45-54	1981	48.7
55-64	1981	39.3
65+	1981	17
0-4	1980	67.7
5-9	1980	240.6
10-14	1980	284.5
15-19	1980	325.6
20-24	1980	244.3
25-34	1980	147.7
35-44	1980	67.8
45-54	1980	47.6
55-64	1980	32.8
65+	1980	21.7
0-4	1979	76
5-9	1979	266.6
10-14	1979	305.8
15-19	1979	225.6
20-24	1979	213.6
25-34	1979	139.2
35-44	1979	66.1
45-54	1979	42.6
55-64	1979	34.6
65+	1979	19.1
0-4	1978	102.2
5-9	1978	291.3
10-14	1978	394
15-19	1978	334.4
20-24	1978	310.9
25-34	1978	197.8
35-44	1978	93.3
45-54	1978	68.6
55-64	1978	40.2
65+	1978	69.5
0-4	1977	126.5
5-9	1977	332.9
10-14	1977	395.2
15-19	1977	242
20-24	1977	214
25-34	1977	133
35-44	1977	73.2
45-54	1977	43.6
55-64	1977	33.1
65+	1977	65.3
0-4	1975	47.9
5-9	1975	130.5
10-14	1975	159
15-19	1975	160.7
20-24	1975	161.4
25-34	1975	89.2
35-44	1975	36
45-54	1975	22.4
55-64	1975	14.7
65+	1975	7.2
0-4	1974	28.7
5-9	1974	105.1
10-14	1974	123.8
15-19	1974	108.1
20-24	1974	102.8
25-34	1974	56.5
35-44	1974	28.4
45-54	1974	15.1
55-64	1974	7.5
65+	1974	1.7
0-4	1973	18.9
5-9	1973	66.7
10-14	1973	89.7
15-19	1973	100.9
20-24	1973	88.2
25-34	1973	56.3
35-44	1973	21.5
45-54	1973	9
55-64	1973	4.8
65+	1973	4.1
0-4	1972	25.3
5-9	1972	100.5
10-14	1972	134.5
15-19	1972	134.4
20-24	1972	130
25-34	1972	75.6
35-44	1972	34.4
45-54	1972	19.1
55-64	1972	9.8
65+	1972	6.7
